# Supplementary material for: Mesoporous Carbons and Highly Cross-Linking Polymers for Removal of Cationic Dyes from Aqueous Solutions—Studies on Adsorption Equilibrium and Kinetics
Source: Materials (Basel). 2024 Mar 17;17(6):1374. doi: 10.3390/ma17061374 (PMC10972029; doi:10.3390/ma17061374)
Supplement: Supplementary file 1 [file materials-17-01374-s001.zip]

Archive with 1 entries (1 files):
- materials-2891363-supplementary material.pdf
